# Supplementary material for: Environmental Response to Root Secondary Metabolite Accumulation in Paeonia lactiflora: Insights from Rhizosphere Metabolism and Root-Associated Microbial Communities
Source: Microbiol Spectr. 2022 Nov 1;10(6):e02800-22. doi: 10.1128/spectrum.02800-22 (PMC9769548; doi:10.1128/spectrum.02800-22)
Supplement: Supplemental file 2 — Supplemental material. Download spectrum.02800-22-s0002.xlsx, XLSX file, 0.07 MB [file spectrum.02800-22-s0002.xlsx]

## Sheet: Table S1
TableS1 The bulk soil (BS) and rhizosphere (RS) metabolome of Paeonia lactiflora.
Index	Compounds	Class	KEGG ID	Formula	BS	RS	logFC	logCPM	PValue	FDR	Type
TMWN0163	Benzoic Acid, TMS derivative	Lipid	C00180	C10H14O2Si	21384.8	333190	4.0087	13.4926	3.62279e-10	3.84922e-09	up
TMWN0181	Pipecolic acid, 2TMS derivative	Organic acid	-	C12H27NO2Si2	3256.23	14783.7	2.32939	9.17251	1.84284e-07	1.20493e-06	up
TMWN0192	D-Threitol, 4TMS derivative	carbohydrate	-	C16H42O4Si4	930.612	2678.86	1.50503	6.72914	0.00700105	0.0135247	up
TMWN0197	2-(4'-Methoxyphenyl)-2-(3'-methyl-4'methoxyphenyl)propane	other	-	C18H22O2	9416.71	24917.5	1.35932	9.9309	1.27074e-06	6.00073e-06	up
TMWN0202	2,4,7,9-Tetramethyldec-5-yne-4,7-diol, mono-trimethylsilyl ether	Lipid	-	C17H34O2Si	1530.52	29782	4.28636	9.85076	1.18753e-05	4.38869e-05	up
TMWN0203	2,2-dimethyl-N-(2'-t-butylcarbonylphenyl)-Propanamide	other	-	C16H23NO2	1	8382.26	12.5332	7.6264	1.61401e-18	6.85955e-17	up
TMWN0204	.beta.-L-Galactopyranoside, methyl 6-deoxy-, (S,S,R,R,S)-, 3TMS derivative	carbohydrate	-	C16H38O5Si3	1237.99	13220.3	3.39999	8.74337	2.24825e-07	1.32468e-06	up
TMWN0205	Methyl 2,6-dihydroxybenzoate, 2TMS derivative	Lipid	-	C14H24O4Si2	633.91	39958.9	5.70813	10.2081	6.04513e-06	2.33562e-05	up
TMWN0208	cis-4-(Hydroxymethyl)cyclohexanecarboxylic acid, O-(tert-butyldimethylsilyl), tert-butyldimethylsilyl ester	Lipid	-	C20H42O3Si2	1102.91	58946.4	5.7974	10.8167	3.0199e-06	1.22234e-05	up
TMWN0209	diethyldodecyloxypentyloxy-Silane	other	-	C21H46O2Si	1151.3	58946.4	5.73134	10.8179	1.91528e-06	8.41438e-06	up
TMWN0210	D-Fructose, 1,3,4,5,6-pentakis-O-(trimethylsilyl)-, O-methyloxime	carbohydrate	C00095	C22H55NO6Si5	22796.6	512257	4.19162	13.7327	1.00915e-09	8.57776e-09	up
TMWN0211	(1E)- 2,3,4,5,6-pentakis-O-(trimethylsilyl)-d-Glucose, o-methyloxyme	carbohydrate	-	C22H55NO6Si5	93501.3	1.19839e+06	3.56869	15.183	4.42325e-12	5.68006e-11	up
TMWN0212	D-(+)-Talose, pentakis(trimethylsilyl) ether, methyloxime (syn)	carbohydrate	-	C22H55NO6Si5	93824.7	1.19848e+06	3.56488	15.1841	4.6777e-12	5.68006e-11	up
TMWN0213	D-Allose, pentakis(trimethylsilyl) ether, methyloxime (anti)	carbohydrate	C01487	C22H55NO6Si5	16126.6	316383	4.08401	13.1217	2.21327e-13	4.70319e-12	up
TMWN0214	D-Glucitol, 6TMS derivative	carbohydrate	C00794	C24H62O6Si6	25613.3	272590	3.38437	13.1352	4.00451e-12	5.68006e-11	up
TMWN0216	Succinic acid, 2-methylpent-3-yl 2,3,4-trifluorophenyl ester	Lipid	-	C16H19F3O4	1	989.328	9.94631	5.04423	5.71266e-16	1.61859e-14	up
TMWN0218	Quinolinic acid, 2TBDMS derivative	Lipid	C03722	C19H33NO4Si2	1	21623.7	14.3716	9.46348	3.81694e-24	3.2444e-22	up
TMWN0219	Inositol, 6TMS derivative	Lipid	-	C24H60O6Si6	1280.78	2736.57	1.01768	6.87636	0.0104993	0.0189881	up
TMWN0223	Citrazinic triTMS	Organic acid	-	C15H29NO4Si3	219.949	19514	6.55981	9.13466	1.97985e-06	8.41438e-06	up
TMWN0224	1,2,3,4,5,6-Hexa-O-trimethelsilyl-myo-inositol	other	C00137	C24H60O6Si6	13165.5	151289	3.15124	11.9354	1.45252e-07	1.02887e-06	up
TMWN0226	9(E),11(E)-Conjugated linoleic acid, tert.-butyldimethylsilyl ester	Lipid	-	C24H46O2Si	1989.41	11964.1	2.48549	8.5896	7.90652e-10	7.46727e-09	up
TMWN0234	2-ethyl-1,3-dioxo-2,3-dihydro-1H-Isoindole-5-carboxylic acid	other	-	C11H9NO4	67.0631	7941.39	6.27697	7.5197	1.00167e-06	5.00834e-06	up
TMWN0239	4-nitro-1,3-diphenyl-1-butanone	other	-	C16H15NO3	2654.95	41236.5	3.88805	10.2757	5.8472e-07	3.10632e-06	up
TMWN0242	Sucrose, 8TMS derivative	carbohydrate	C00089	C36H86O11Si8	106621	1.22397e+06	3.20438	15.0957	2.33766e-07	1.32468e-06	up
TMWN0248	(Z)-Docos-13-enamide, N-TMS	other	-	C25H51NOSi	2450.18	4678.09	1.1009	7.77706	0.0161491	0.0274535	up
TMWN0249	1,3-Dipentyl-heptabarbital	other	-	C23H38N2O3	2883.48	56830.9	3.98289	10.5831	1.39868e-08	1.0808e-07	up
TMWN0106	Propanoic acid, TMS derivative	Organic acid	-	C6H14O2Si	12107.6	10476.5	-0.021097	9.45166	0.85932	0.890758	insig
TMWN0107	2-Methyl-2-butanol, TMS derivative	Lipid	-	C8H20OSi	11036.4	10292.3	0.0902093	9.37429	0.457865	0.505435	insig
TMWN0108	Butanoic acid, 2-methyl-, 1,2-dimethylpropyl ester	Lipid	-	C10H20O2	85362.5	58023.1	-0.36577	12.1024	0.00188923	0.00486619	insig
TMWN0115	(2,3-Dimethylbutan-2-yloxy)trimethylsilane	other	-	C9H22OSi	72606.2	50431.7	-0.340252	11.887	0.00101704	0.00308745	insig
TMWN0116	Silanol, trimethyl-, carbonate (2:1)	other	C01353	C7H18O3Si2	264254	186102	-0.319295	13.7597	0.00141827	0.00401844	insig
TMWN0118	4-Fluoro-2-methoxyphenol	other	-	C7H7FO2	125857	90183.8	-0.296755	12.7005	0.00318416	0.00751815	insig
TMWN0119	Acetamide, TMS derivative	other	C06244	C5H13NOSi	297737	207291	-0.33853	13.924	0.00051089	0.00178174	insig
TMWN0127	1-methyl-4-Piperidinone	other	-	C6H11NO	130272	98761.9	-0.217421	12.7844	0.0235968	0.0342313	insig
TMWN0128	N-ethyl-Acetamide	other	-	C4H9NO	21566.2	14900.4	-0.349874	10.13	0.00065238	0.00205379	insig
TMWN0129	Boric acid, 3TMS derivative	other	C12486	C9H27BO3Si3	380918	255156	-0.371109	14.249	0.00806725	0.0152381	insig
TMWN0130	Propylene glycol, 2TMS derivative	Lipid	C00583	C9H24O2Si2	15770.3	13832.6	-0.00464226	9.83912	0.963096	0.964307	insig
TMWN0136	2,3-Butanediol, 2TMS derivative	Lipid	-	C10H26O2Si2	2964.32	3451.89	0.398028	7.65508	0.0190713	0.0289476	insig
TMWN0137	1-methyl-2-Pyrrolidinone	other	-	C5H9NO	248101	191100	-0.196088	13.716	0.0972093	0.116377	insig
TMWN0140	Lactic Acid, 2TMS derivative	Organic acid	C01432	C9H22O3Si2	62206.4	43642.4	-0.307767	11.6735	0.0177665	0.0282535	insig
TMWN0141	3-Ethyl-3-methylheptane	Lipid	-	C10H22	7054.99	5025.5	-0.303087	8.5308	0.004225	0.00920834	insig
TMWN0143	Hexanoic acid, TMS derivative	Lipid	-	C9H20O2Si	2263.54	3008.67	0.617835	7.395	0.00163621	0.00448639	insig
TMWN0144	2-Phenyl-1,3-oxazol-2-ine	other	-	C9H9NO	3372.26	2567.15	-0.226816	7.51587	0.0597062	0.0768944	insig
TMWN0145	3-Methylvaleric acid, TMS	Lipid	-	C9H20O2Si	1927.29	1354.27	-0.327239	6.64462	0.00170922	0.00454013	insig
TMWN0146	2-Ethylhexanol, TMS derivative	Lipid	-	C11H26OSi	7947.5	5720.43	-0.279106	8.71232	0.0202565	0.0302071	insig
TMWN0147	5-methyl-Dodecane	Lipid	-	C13H28	7947.5	5701.64	-0.283025	8.71055	0.0179493	0.0282535	insig
TMWN0148	2,4-dimethyl-Decane	Lipid	-	C12H26	782.939	596.639	-0.186319	5.39444	0.162713	0.189461	insig
TMWN0150	1-(Trimethylsilyl)-3-[(trimethylsilyl)oxy]urea	other	C07044	C7H20N2O2Si2	4.44244e+06	3.32755e+06	-0.243095	17.8621	0.00587924	0.0116217	insig
TMWN0151	3-Hydroxybutyric acid, 2TMS derivative	Lipid	-	C10H24O3Si2	4.44512e+06	3.32847e+06	-0.24409	17.8632	0.0056587	0.0116217	insig
TMWN0157	Propanedioic acid, 2TMS derivative	Lipid	C00383	C9H20O4Si2	1.50847e+06	1.01593e+06	-0.373127	16.2304	0.000572242	0.00187079	insig
TMWN0158	2,7-dimethyl-Undecane	Lipid	-	C13H28	15651.1	10306.1	-0.396691	9.63123	0.00106309	0.00311594	insig
TMWN0161	Carbamic acid,(trimethylsilyl)[(trimethylsilyl)oxy] trimethylsilyl ester	Lipid	-	C10H27NO3Si3	38831.8	21750	-0.629533	10.8615	0.00399249	0.00917195	insig
TMWN0162	3,7-dimethyl-Nonane	Lipid	-	C11H24	2369.06	1704.1	-0.267383	6.96217	0.0244455	0.0346312	insig
TMWN0164	Octanoic acid, TBDMS derivative	Lipid	-	C14H30O2Si	1849.44	1615.59	0.0081405	6.74981	0.9484	0.964307	insig
TMWN0165	4,4-dimethyl-Undecane	Lipid	-	C13H28	7134.1	5513.85	-0.193577	8.58679	0.0496158	0.0648822	insig
TMWN0167	Glycerol, 3TMS derivative	carbohydrate	C00116	C12H32O3Si3	184918	227721	0.363659	13.5761	0.0463436	0.0615501	insig
TMWN0168	4,7-dimethyl-Undecane	Lipid	-	C13H28	17804.1	12610.5	-0.294476	9.85861	0.00998287	0.0184466	insig
TMWN0169	3,8-dimethyl-Undecane	Lipid	-	C13H28	7453.08	5292.35	-0.306107	8.60259	0.00521775	0.0110877	insig
TMWN0170	6-(3-Methyl)butoxytetrahydro-2H-pyran	other	-	C10H20O2	2741.13	1909.71	-0.315362	7.14863	0.00582188	0.0116217	insig
TMWN0171	Diethylene glycol, n-butyl ether, trimethylsilyl ether	Lipid	-	C11H26O3Si	7089.04	5070.21	-0.285242	8.54077	0.0134194	0.0237635	insig
TMWN0173	Nonanoic acid, TMS derivative	Lipid	C01601	C12H26O2Si	38446.4	26988.2	-0.297919	10.9787	0.0171552	0.0280421	insig
TMWN0174	Succinic acid, 2,2,3,3-tetrafluoropropyl 2-methylpent-3-yl ester	Lipid	-	C13H20F4O4	38446.4	26988.2	-0.297919	10.9787	0.0171552	0.0280421	insig
TMWN0175	Propanedioic acid, (trimethylsilyl)-, bis(trimethylsilyl) ester	Lipid	C00383	C12H28O4Si3	230929	168335	-0.236582	13.5814	0.122461	0.144572	insig
TMWN0177	Oxalic acid isohexyl neopentyl ester	Lipid	-	C13H24O4	1481.77	1363.01	0.0586926	6.45051	0.603377	0.657527	insig
TMWN0178	3-Butoxy-1,1,1,7,7,7-hexamethyl-3,5,5-tris(trimethylsiloxy)tetrasiloxane	other	-	C19H54O7Si7	5448.48	4858.97	-0.0536994	8.28374	0.826807	0.867637	insig
TMWN0182	1-iodo-Dodecane	Lipid	-	C12H25I	11555.4	8611.57	-0.241224	9.2747	0.0189296	0.0289476	insig
TMWN0183	2,4-Di-tert-butylphenoxytrimethylsilane	other	-	C17H30OSi	83228.2	62755.9	-0.222318	12.1267	0.0237606	0.0342313	insig
TMWN0185	Valeric acid, 2-tetrahydrofurylmethyl ester	Lipid	-	C10H18O3	2360.54	1525.15	-0.453926	6.89435	0.00247727	0.00619319	insig
TMWN0193	Methyl pentopyranoside, 3TMS derivative	carbohydrate	-	C15H36O5Si3	2023.96	3193.25	0.652852	7.25455	0.0898539	0.11069	insig
TMWN0196	Sulfurous acid, 2-ethylhexyl isohexyl ester	Lipid	-	C14H30O3S	1267.51	1064.57	-0.0819588	6.16707	0.40833	0.456685	insig
TMWN0198	D-(-)-Ribofuranose, tetrakis(trimethylsilyl) ether (isomer 2)	carbohydrate	C00121	C17H42O5Si4	36099.4	34116.9	-0.0755	10.9864	0.70592	0.75004	insig
TMWN0200	.alpha.-D-methyl 1,3,4,6-tetrakis-O-(trimethylsilyl)-Fructofuranoside	carbohydrate	-	C19H46O6Si4	35952.3	33592.9	-0.0845446	10.9736	0.66932	0.720155	insig
TMWN0206	Benzo[1,2-b:5,4-b']bisbenzofuran	other	-	C18H10O2	12410.1	13161.2	0.2921	9.5941	0.0952849	0.115703	insig
TMWN0207	Myristic acid, TMS derivative	Organic acid	C06424	C17H36O2Si	9298.02	13838.2	0.642162	9.43943	0.000524041	0.00178174	insig
TMWN0215	Dibutyl phthalate	Lipid	C14214	C16H22O4	86266.3	81864.5	0.0985911	12.3463	0.240501	0.272568	insig
TMWN0220	Palmitic Acid, TMS derivative	Lipid	C00249	C19H40O2Si	99770.3	128812	0.458384	12.7419	0.00289403	0.00702836	insig
TMWN0227	3-Trifluoromethylbenzylamine, N,N-dinonyl	other	-	C26H44F3N	55112	60130.8	0.339511	11.8031	0.00420472	0.00920834	insig
TMWN0228	Stearic acid, TMS derivative	Lipid	C01530	C21H44O2Si	41268.8	44994.3	0.268376	11.3488	0.0744765	0.0930956	insig
TMWN0229	diethylpentadecyloxypropoxy-Silane	other	-	C22H48O2Si	8292.88	5823.08	-0.279889	8.71973	0.166027	0.190707	insig
TMWN0230	3-Trifluoromethylbenzylamine, N,N-diundecyl	other	-	C30H52F3N	6676.5	6852.48	0.22417	8.70699	0.0301196	0.0419699	insig
TMWN0231	Butanoic acid, 2-(acetylamino)-4-cyano-, 2,6-bis(1,1-dimethylethyl)-4-methoxyphenyl ester	Lipid	-	C22H32N2O4	2779.91	1845.24	0.0315442	7.0076	0.964307	0.964307	insig
TMWN0237	1-Monopalmitin, 2TMS derivative	Lipid	-	C25H54O4Si2	1.73753e+06	1.07972e+06	-0.425587	16.3577	0.0310818	0.0426121	insig
TMWN0238	15-Hydroxy-7-oxodehydroabietic acid, trimethylsilyl ester, 15-trimethylsilyl ether	Lipid	-	C26H42O4Si2	132654	82771.9	-0.414172	12.6445	0.043062	0.0580995	insig
TMWN0247	Glycerol monostearate, 2TMS derivative	Lipid	-	C27H58O4Si2	1.04592e+06	675882	-0.360671	15.6436	0.064734	0.0821252	insig
TMWN0225	hexakis-O-(trimethylsilyl)-Sedoheptulose,o-methyloxime	carbohydrate	C02076	C26H65NO7Si6	23525.6	3816.16	-2.83067	9.79285	0.0137315	0.02382	down

## Sheet: Table S2
Table S2 The correlation of bacteria, fungi, and soil metabolome
	BASV000059	BASV000117	BASV000249	BASV000605	BASV000839	BASV001835	BASV002723	BASV003314	BASV024662	FASV000060	FASV000556		Soil metabolome Index	Class	Component
TMWN0205	0.710423	0.700197		0.744773	0.716245	0.709722	0.715875	0.744897	0.722432	0.705071	0.736569		TMWN0205	Lipid	Methyl 2,6-dihydroxybenzoate, 2TMS derivative
TMWN0116			0.77189										TMWN0116	other	Silanol, trimethyl-, carbonate (2:1)
TMWN0141			0.713997										TMWN0141	Lipid	3-Ethyl-3-methylheptane
TMWN0146			0.722753										TMWN0146	Lipid	2-Ethylhexanol, TMS derivative
TMWN0147			0.722185										TMWN0147	Lipid	5-methyl-Dodecane
TMWN0158			0.740649										TMWN0158	Lipid	2,7-dimethyl-Undecane
TMWN0168			0.702063										TMWN0168	Lipid	4,7-dimethyl-Undecane
TMWN0127			0.772138										TMWN0127	other	1-methyl-4-Piperidinone
TMWN0211	0.712346				0.70033			0.743613	0.754756		0.71025		TMWN0211	carbohydrate	(1E)- 2,3,4,5,6-pentakis-O-(trimethylsilyl)-d-Glucose, o-methyloxyme
TMWN0212	0.711918							0.743145	0.754493		0.709646		TMWN0212	carbohydrate	D-(+)-Talose, pentakis(trimethylsilyl) ether, methyloxime (syn)
TMWN0213	0.716691				0.703977			0.748033	0.76042		0.713593		TMWN0213	carbohydrate	D-Allose, pentakis(trimethylsilyl) ether, methyloxime (anti)
TMWN0214								0.72512	0.750274				TMWN0214	carbohydrate	D-Glucitol, 6TMS derivative
TMWN0129			0.780481										TMWN0129	other	Boric acid, 3TMS derivative
TMWN0115			0.768605										TMWN0115	other	(2,3-Dimethylbutan-2-yloxy)trimethylsilane
TMWN0118			0.742864										TMWN0118	other	4-Fluoro-2-methoxyphenol
TMWN0119			0.765713										TMWN0119	other	Acetamide, TMS derivative
TMWN0128			0.762022										TMWN0128	other	N-ethyl-Acetamide
ASV	ASV000059	ASV000117	ASV000249	ASV000605	ASV000839	ASV001835	ASV002723	ASV003314	ASV024662	ASV000060	ASV000556
Domain	Bacteria	Bacteria	Bacteria	Bacteria	Bacteria	Bacteria	Bacteria	Bacteria	Bacteria	Fungi	Fungi
Phylum	Proteobacteria	Firmicutes	Proteobacteria	Cyanobacteria	Proteobacteria	Proteobacteria	Proteobacteria	Proteobacteria	Proteobacteria	Ascomycota	Ascomycota
Class	Gammaproteobacteria	Clostridia	Alphaproteobacteria	Oxyphotobacteria	Gammaproteobacteria	Gammaproteobacteria	Gammaproteobacteria	Gammaproteobacteria	Gammaproteobacteria	Sordariomycetes	Sordariomycetes
Order	Pseudomonadales	Clostridiales	Rhizobiales	Chloroplast	Pseudomonadales	Pseudomonadales	Pseudomonadales	Pseudomonadales		Sordariales	Sordariales
Family	Pseudomonadaceae	Clostridiaceae_1	Xanthobacteraceae		Pseudomonadaceae	Pseudomonadaceae	Pseudomonadaceae	Pseudomonadaceae
Genus	Pseudomonas	Clostridium_sensu_stricto_8			Pseudomonas	Pseudomonas	Pseudomonas	Pseudomonas
Species						Pseudomonas_plecoglossicida

## Sheet: Table S3
Table S3 Top 10 indicators of Paeonia lactiflora.
Bacteria
ASV	BS	RS	p_value	BS_abun	RS_abun	Domain	Phylum	Class	Order	Family	Genus	Species
ASV000001	0.797297	0.202703	0.016	1.55677	0.395789	Bacteria	Proteobacteria	Gammaproteobacteria	Betaproteobacteriales	Burkholderiaceae	Burkholderia-Caballeronia-Paraburkholderia
ASV000123	0.723632	0.0548507	0.001	0.162093	0.0245731	Bacteria	Acidobacteria	Acidobacteriia	Acidobacteriales
ASV000249	0.698387	0.11302	0.001	0.0567761	0.0211326	Bacteria	Proteobacteria	Alphaproteobacteria	Rhizobiales	Xanthobacteraceae
ASV000020	0.695435	0.304565	0.003	0.231361	0.101324	Bacteria	Proteobacteria	Alphaproteobacteria	Rhizobiales	Xanthobacteraceae	Bradyrhizobium
ASV000049	0.640995	0.329088	0.004	0.144565	0.0809673	Bacteria	Nitrospirae	Nitrospira	Nitrospirales	Nitrospiraceae	Nitrospira
ASV000002	0.0111787	0.97019	0.001	0.0560049	1.82274	Bacteria	Proteobacteria	Gammaproteobacteria	Enterobacteriales	Enterobacteriaceae
ASV000013	0.0164473	0.967105	0.001	0.0358328	1.05349	Bacteria	Proteobacteria	Gammaproteobacteria	Pseudomonadales	Pseudomonadaceae	Pseudomonas
ASV000009	0.0139704	0.929122	0.001	0.0403411	1.28315	Bacteria	Proteobacteria	Gammaproteobacteria	Pseudomonadales	Pseudomonadaceae	Pseudomonas
ASV000007	0.0186914	0.927626	0.001	0.0467871	1.41337	Bacteria	Firmicutes	Clostridia	Clostridiales	Clostridiaceae_1	Clostridium_sensu_stricto_1	Clostridium_beijerinckii
ASV000105	0.0667783	0.919866	0.001	0.0189853	0.217934	Bacteria	Proteobacteria	Gammaproteobacteria	Pseudomonadales	Pseudomonadaceae	Pseudomonas
Fungi
ASV	BS	RS	p_value	BS_abun	RS_abun	Domain	Phylum	Class	Order	Family	Genus	Species
ASV000015	0.740505	0.111394	0.181	2.78246	0.348804	Fungi	Ascomycota	Sordariomycetes	Hypocreales	Hypocreaceae	Trichoderma
ASV000002	0.739051	0.260949	0.035	6.5429	2.31021	Fungi	Ascomycota	Sordariomycetes	Hypocreales	Nectriaceae	Fusarium	Fusarium_solani
ASV000009	0.733351	0.233318	0.019	0.909499	0.330697	Fungi	Ascomycota	Dothideomycetes	Capnodiales
ASV000004	0.689438	0.310562	0.05	3.2449	1.46168	Fungi	Ascomycota	Sordariomycetes	Sordariales	Chaetomiaceae	Humicola	Humicola_grisea
ASV000203	0.652176	0.0264271	0.004	0.137578	0.0118465	Fungi	Ascomycota	Sordariomycetes	Hypocreales	Nectriaceae	Gibberella	Gibberella_tricincta
ASV000008	0.0512218	0.892883	0.007	0.39078	5.33111	Fungi	Basidiomycota	Tremellomycetes	Trichosporonales	Trichosporonaceae
ASV000061	0.118468	0.850356	0.005	0.203975	1.1591	Fungi	Basidiomycota	Tremellomycetes	Trichosporonales	Trichosporonaceae	Apiotrichum
ASV000006	0.153553	0.839771	0.002	1.21154	6.34977	Fungi	Ascomycota	Eurotiomycetes	Eurotiales	Aspergillaceae	Penicillium	Penicillium_brevicompactum
ASV000049	0.115692	0.766948	0.01	0.245201	1.25606	Fungi	Ascomycota	Eurotiomycetes	Eurotiales	Aspergillaceae	Penicillium
ASV000045	0.163248	0.753419	0.024	0.224	1.0338	Fungi	Ascomycota	Leotiomycetes	Thelebolales	Pseudeurotiaceae	Pseudogymnoascus

## Sheet: Table S4
Table S4 Beta diversity comparisons (using Sørensen dissimilarity index) for bacterial and fungal communities of Paeonia lactiflora.
	BDtotal	Repl	RichDif	Repl/BDtotal	RichDif/BDtotal
Bacteria	0.451303	0.357276	0.0940272	0.791654	0.208346
Fungi	0.368263	0.280654	0.087609	0.762102	0.237898
BDtotal: the total dissimilarity of the community; Repl: the total replacement diversity of the community; RichDiff: the diversity (or nesting) of total community richness differences; Repl/BDtotal: total community replacement diversity/total beta diversity; RichDiff/BDtotal: total community richness differential diversity (or nestedness)/total beta diversity.

## Sheet: Table S5
Table S5 Mantel test of bacterial and fungal communities with environmental factors.
	B_BS		F_BS		B_RS		F_RS				Bacteria	mantel r	p		Fungi	mantel r	p
	mantel r	p	mantel r	p	mantel r	p	mantel r	p			Longitude	0.136252	0.0043		Longitude	0.0850034	0.0609
Longitude	0.35136	0.0011	0.405426	0.0001	0.478006	0.0001	0.469266	0.0001			Latitude	0.294263	0.0001		Latitude	0.298768	0.0001
Latitude	0.787683	0.0001	0.785234	0.0001	0.722307	0.0001	0.770349	0.0001			Altitude	0.113829	0.014		Altitude	0.0144252	0.364
Altitude	0.541364	0.0001	0.416943	0.0001	0.399811	0.0006	0.444617	0.0001			Srad	0.2282	0.0002		Srad	0.10907	0.0274
Srad	0.454492	0.0001	0.435721	0.0001	0.429203	0.0002	0.47185	0.0001			Wind	0.0945113	0.0357		Wind	-0.0104937	0.5475
Wind	0.193553	0.01	0.198624	0.0146	0.229042	0.0103	0.262534	0.0064			Bio1	0.35186	0.0001		Bio1	0.204929	0.0005
MAT	0.244867	0.0052	0.29572	0.0012	0.218845	0.0056	0.356508	0.0002			Bio12	0.375546	0.0001		Bio12	0.443656	0.0001
MAP	0.602396	0.0001	0.730723	0.0001	0.768548	0.0001	0.803439	0.0001			ST1	0.236845	0.0001		ST1	0.222815	0.0009
ST1	0.276665	0.0018	0.275447	0.0034	0.288558	0.0033	0.105271	0.1315			ST2	0.296635	0.0001		ST2	0.166689	0.0046
ST2	0.514669	0.0001	0.396374	0.0003	0.305316	0.003	0.189892	0.02			ST3	0.332962	0.0001		ST3	0.168714	0.003
ST3	0.479692	0.0001	0.37371	0.0003	0.304881	0.0024	0.169796	0.0303			SM	0.438134	0.0001		SM	0.42618	0.0001
SWC	0.313705	0.001	0.38517	0.0003	0.329221	0.0027	0.43083	0.0004			pH	0.362883	0.0001		pH	0.317429	0.0001
pH	0.719932	0.0001	0.701423	0.0001	0.604569	0.0001	0.675294	0.0001			AP	0.285962	0.0002		AP	0.254708	0.0001
AP	0.508796	0.0001	0.495922	0.0001	0.471275	0.0003	0.309946	0.0015			AK	0.246673	0.0002		AK	0.156663	0.0051
AK	0.282199	0.0018	0.238917	0.0052	0.261088	0.0053	0.105535	0.0913			NHN	0.182579	0.0017		NHN	0.256163	0.0006
NH4+-N	0.657156	0.0001	0.695544	0.0001	0.77692	0.0001	0.765432	0.0001			NO3N	0.0629344	0.0923		NO3N	-0.0311906	0.6868
NO3--N	0.0706237	0.1308	0.109907	0.0945	0.141201	0.0453	0.167547	0.0443			SOM	0.311715	0.0001		SOM	0.264868	0.0001
SOM	0.284131	0.0024	0.294234	0.0012	0.267597	0.0041	0.136128	0.0558			CEC	0.542555	0.0001		CEC	0.436097	0.0001
CEC	0.12874	0.046	0.22439	0.0054	0.272965	0.0039	0.0954131	0.0925			TOC	0.31378	0.0001		TOC	0.256218	0.0002
TOC	0.287693	0.0021	0.277949	0.002	0.268426	0.0051	0.115419	0.0822			MBC	0.197243	0.0005		MBC	0.182453	0.0005
MBC	0.0485523	0.1688	0.175536	0.0151	0.139999	0.0338	0.202737	0.0094			CAT	0.549381	0.0001		CAT	0.46837	0.0001
CAT	0.160209	0.0217	0.27649	0.0014	0.321192	0.0006	0.149108	0.0263			SU	0.409616	0.0001		SU	0.276966	0.0001
SU	0.254759	0.0035	0.197425	0.0112	0.183616	0.0188	0.0276301	0.3387			SAP	0.213371	0.0003		SAP	0.0574469	0.0856
SAP	0.63721	0.0001	0.539095	0.0001	0.421345	0.0001	0.43403	0.0001			SS	0.393546	0.0001		SS	0.277163	0.0001
SS	0.475495	0.0001	0.479628	0.0001	0.359322	0.0005	0.443845	0.0001			Albiflorin	0.466318	0.0001		Albiflorin	0.484797	0.0001
Albiflorin	0.323383	0.0013	0.487745	0.0001	0.457708	0.0001	0.512909	0.0001			Benzoyloxypeoniflorin	0.599169	0.0001		Benzoyloxypeoniflorin	0.513656	0.0001
Benzoyloxypeoniflorin	0.276786	0.0022	0.410825	0.0001	0.317115	0.0035	0.374467	0.0008			benzoylpaeoniflorin	0.133829	0.0019		benzoylpaeoniflorin	0.0795647	0.0166
Benzoylpaeoniflorin	0.153939	0.0298	0.19683	0.0074	0.227427	0.0051	0.154276	0.0165			Cianidanol	0.276454	0.0001		Cianidanol	0.23549	0.0002
Cianidanol	0.191356	0.0137	0.252698	0.0032	0.215657	0.0077	0.222509	0.0053			debenzoyl_paeoniflorin	0.37623	0.0001		debenzoyl_paeoniflorin	0.220791	0.0013
Debenzoyl paeoniflorin	0.162964	0.0214	0.257882	0.0042	0.298101	0.0023	0.252356	0.0063			Ethyl_gallate	0.527613	0.0001		Ethyl_gallate	0.50137	0.0001
Ethyl gallate	0.209335	0.007	0.344633	0.0012	0.294097	0.0028	0.352044	0.0033			Galli_acid	0.16034	0.0004		Galli_acid	0.095193	0.0122
Galli acid	0.164845	0.0231	0.206605	0.0077	0.221175	0.0074	0.118587	0.0395			oxypaeoniflora	0.569315	0.0001		oxypaeoniflora	0.470361	0.0001
Oxypaeoniflora	0.325061	0.0005	0.386437	0.0001	0.288841	0.0029	0.31661	0.0015			Paeoniflorin	0.45208	0.0001		Paeoniflorin	0.46527	0.0001
Paeoniflorin	0.321297	0.0004	0.485132	0.0001	0.449888	0.0003	0.499189	0.0001			paeonilactone_A	0.159498	0.0041		paeonilactone_A	0.251751	0.0003
Paeonilactone A	0.49657	0.0001	0.590922	0.0001	0.739609	0.0001	0.7376	0.0001			Paeonol	0.489026	0.0001		Paeonol	0.475027	0.0001
Paeonol	0.405939	0.0002	0.493702	0.0001	0.447263	0.0001	0.562021	0.0001			B_Chao1	0.302479	0.0001		B_Chao1	0.453907	0.0001
											F_Chao1	0.0130787	0.3697		F_Chao1	0.0771939	0.1211
B: Bacteria											meta1	0.259753	0.0001		meta1	0.389401	0.0001
F: Fungi											B_apcoa1	0.0971357	0.0107		B_apcoa1	0.0370632	0.1364
BS: Bulk soil											F_apcoa1	0.182371	0.0005		F_apcoa1	0.207733	0.0012
RS: Rhizosphere soil
											B_Chao1: alpha diversity of bacteria
Srad	Solar radiation (Srad) (kJ m-2 day-1)										B_apcoa1: composition of bacterial communities (adjusted principal coordinate analysis aPCoA1)
Wind	Wind speed (Wind) (m*s-1)										F_Chao1: alpha diversity of fungi
MAT	Mean annual temperature (MAT) (°C)										F_apcoa1: composition of fungal communities (adjusted principal coordinate analysis aPCoA1)
MAP	Mean annual precipitation (MAP) (mm)										meta1: composition of soil metabolome
ST1	Soil texture (g/kg)<0.002mm
ST2	Soil texture (g/kg) 2.0~0.05mm
ST3	Soil texture (g/kg)0.05~0.002mm
SWC	Soil water content (%)
AP	Available phosphorus
AK	Available potassium
SOM	Soil organic matter
CEC	Cation exchange capacity
TOC	Total organic carbon
MBC	Microbial biomass carbon
CAT	Soil catalase
SU	Soil Urease
SAP	Soil acid phosphatase
SS	Soil invertase.

## Sheet: Table S6
Table S6 Results of the dispersal-niche continuum.
Bacteria
group1	group2	DNCI	CI.DNCI	S.DNCI
BS	RS	-147.849	9.14578	4.57289
Fungi
group1	group2	DNCI	CI.DNCI	S.DNCI
BS	RS	-62.0165	5.56185	2.78092

## Sheet: Table S7
Table S7 Results of the multiple regression analysis on matrices analysis (MRM) for each of the rhizosphere soil and bulk soil and the whole transect of P. lactiflora.
Bacteria-BS		Bacteria-RS		Fungi-BS		Fungi-RS
R2 = 0.67	P < 0.01	R2 = 0.17	P < 0.01	R2 = 0.73	P < 0.01	R2 = 0.69	P < 0.01
Srad	3.36***	Altitude	−0.33***	Latitude	−1.00***	Longitude	−0.17**
SWC	−0.44**			Wind	0.13*	AP	−0.48***
NO3--N	2.59***			AP	0.26**	SOM	0.38***
SI	1.06***			NH4+-N	0.31*	Paeonilactone A	−0.15*
Albiflorin	−2.46**			Benzoyloxypeoniflorin	−2.97***	Paeonol	−0.29***
Paeoniflorin	2.08*			Paeoniflorin	−0.74***
				Paeonol	3.99***
Note: The variation (R2) of ln community similarity (1 minus Bray-Curtis distance) is explained by the remaining variables. The partial regression coefficients (b) and associated P-values of the final model are reported from permutation test (nperm=9999) if its significance level is <0.05. *P⩽0.01, **P⩽0.001, and ***P⩽0.0001. BS: Bulk soil; RS: Rhizosphere soil Srad: Solar radiation (kJ m-2 day-1…

## Sheet: Table S8
Table S8 Topological features at ASV level of the whole bacterial-fungal interkingdom networks and bipartite networks in bulk soil and rhizosphere soil.
	Whole network		Bipartite network
Features	BS	RS	BS	RS
%Bacteria	65.07	74.87	65.38	70.73
%Fungi	34.93	25.13	34.62	29.27
No. B	149	284	119	203
No. F	80	98	63	84
No.Nodes	229	382	182	287
No.Links	3149	3176	1263	974
%Positive links	52.81	65.27	35.51	47.02
%Negative links	47.19	34.73	68.49	52.98
No. P	1663	2073	398	516
No. N	1486	1103	865	458
No.Modules	13	7	12	7
Relative Modularity (RM)	0.209	0.508	0.195	0.495
Average degree	27.502	16.628	13.879	6.787
Network diameter	10	8	9	10
Network density	0.121	0.44	0.077	0.024
Average path length	2.814	3.056	2.816	3.776
Average clustering coefficient	0.587	0.495	0	0
No. of keystones	61	20
Average connectivity	0	0
Betweenness centralization	0.0586485	0.0566206
Degree centralization	0.325349	0.200077
Network hubs	6 (F:6)	1 (F:1)
Connectors	55 (B:38, F:17)	9 (B:7, F:2)
Module hubs	0	10 (F:10)
BS: bulk soil, RS: rhizosphere soil; B: bacteria, F: fungi; P: positive, N: negative.

## Sheet: Table S9
Table S9 The content of root secondary metabolites of Paeonia lactiflora.
Index	AH	SC	SD	ZJ	F (Anova)	Chi-squared (Kruskal-Wallis )	p-value
Albiflorin	276.81±4.65c	335.88±3.78b	512.11±14.77a	195.33±4.09d	-	17.857	0.0004707***
Benzoyloxypeoniflorin	0.07±0c	0.09±0c	0.92±0.03a	0.15±0.01b	-	17.857	0.0004707***
Benzoylpaeoniflorin	102.38±1.58d	198.23±3.11a	180.1±5.81b	118.52±1.47c	899.9	-	<2e-16***
Cianidanol	0.11±0d	4.69±0.05b	7.64±0.06a	0.4±0.01c	-	17.857	0.0004707***
Debenzoyl paeoniflorin	237.91±4.57b	375.39±7.91a	167.31±3.4d	180.53±2.12c		17.857	0.0004707***
Ethyl gallate	0.01±0b	0.01±0b	0.03±0.01a	0.02±b	15.42	-	0.0000558***
Galli_acid	0.84±0.08d	19.32±0.34a	15.52±0.15b	5.11±0.05c	10379	-	<2e-16***
Oxypaeoniflora	5.82±0.11d	17.7±0.41c	57.43±1.25a	19.81±0.56b	-	17.857	0.0004707***
Paeoniflorin	370.49±13.73c	482.42±5.09b	805.64±38.47a	238.99±3.05d	-	17.857	0.0004707***
Paeonilactone A	4.3±0.14b	-	4±0.03b	38.83±0.6a		12.5	0.00193**
Paeonol	2.92±0.05b	2.77±0.04b	18.64±0.44a	2.09±0.02c	-	17.857	0.0004707***

## Sheet: Table S10
Table S10 Spearman correlation of P. lactiflora root secondary metabolites with environmental factors.
	Albiflorin	Benzoyloxypeoniflorin	Benzoylpaeoniflorin	Cianidanol	Debenzoyl paeoniflorin	Ethyl gallate	Galli acid	Oxypaeoniflora	Paeoniflorin	Paeonilactone A	Paeonol
Longitude	-0.754783		-0.726087	-0.573043			-0.753043		-0.728696	0.948549
Latitude	0.757391								0.768696		0.944348
Altitude			0.670702				0.659678				-0.603235
Srad					-0.737024						0.754603
Wind	-0.606935		-0.818769	-0.635941			-0.889966		-0.589795	0.836585
Bio1		-0.57661			0.85217	-0.505852		-0.506731			-0.477725
Bio12	-0.747571								-0.736584		-0.944463
ST1		-0.59634				-0.601571		-0.564954			0.570185
ST2			0.557979				0.589366				-0.639932
ST3			-0.72886				-0.765478				0.551005
SWC	0.941494		0.576425	0.759833			0.562451		0.949354	-0.742798	0.735378
pH	0.751528								0.744554		0.94159
AP											0.750225
AK	-0.561467		-0.911947	-0.744554			-0.931128		-0.547517	0.774884
NH4+-N	-0.428825										-0.77206
NO3--N	0.626207		0.896078	0.69433			0.841929		0.635814	-0.836088
SOM	-0.77206	-0.747605	-0.759833	-0.949354		-0.752846	-0.778173	-0.758086	-0.765946	0.559739
CEC		-0.896078		-0.681229	0.71005	-0.892585		-0.878611
TOC	-0.756795	-0.727923	-0.747171	-0.947524		-0.742796	-0.778667	-0.769043	-0.764669	0.571303
MBC	0.859397	0.562451	0.680356	0.859397		0.568564	0.70219	0.631447	0.880358	-0.643348	0.550224
CAT		0.867257		0.641928	-0.714417	0.883851		0.841929
SU	0.493463	0.891023	0.446383	0.786402	-0.673062	0.877074	0.458589	0.906716	0.470795
SAP			0.740618				0.763326				-0.54673
SS					0.765478						-0.755016
B_Chao1_BS	0.671304								0.64087	-0.425861	0.735652
B_Chao1_RS					0.50087	-0.444348		-0.432174		-0.598484
F_Chao1_BS	-0.444444								-0.429659		-0.677539
F_Chao1_RS			0.436522		0.553043				0.41913	-0.705826
meta1_BS
meta1_BS
meta1_RS		-0.655652			0.657391	-0.642609		-0.586087
B_apcoa1_BS	-0.494783								-0.498261		-0.787826
B_apcoa1_RS			0.450435				0.437391				-0.554783
F_apcoa1_BS		-0.586087	-0.492174	-0.516522		-0.648696	-0.493913	-0.661739
F_apcoa1_RS		-0.924348		-0.751304	0.696522	-0.950435	-0.417391	-0.937391
	ρ > 0.8, p < 0.05
	ρ < -0.8, p < 0.05
	-0.8< ρ < 0.8, p < 0.05
	p > 0.05
Srad	Solar radiation (Srad) (kJ m-2 day-1)			B_Chao1: alpha diversity of bacteria
Wind	Wind speed (Wind) (m*s-1)			B_apcoa1: composition of bacterial communities (adjusted principal coordinate analysis aPCoA1)
MAT	Mean annual temperature (MAT) (°C)			F_Chao1: alpha diversity of fungi
MAP	Mean annual precipitation (MAP) (mm)			F_apcoa1: composition of fungal communities (adjusted principal coordinate analysis aPCoA1)
ST1	Soil texture (g/kg)<0.002mm			meta1: composition of soil metabolome
ST2	Soil texture (g/kg) 2.0~0.05mm
ST3	Soil texture (g/kg)0.05~0.002mm
SWC	Soil water content (%)
AP	Available phosphorus
AK	Available potassium
SOM	Soil organic matter
CEC	Cation exchange capacity
TOC	Total organic carbon
MBC	Microbial biomass carbon
CAT	Soil catalase
SU	Soil Urease
SAP	Soil acid phosphatase
SS	Soil invertase.

[truncated: 3 more sheets: Table S11, Table S12, Table S13]
